# Supplementary material for: The influence of government ideology on the rate of e-waste recycling in the European Union countries
Source: PLoS One. 2024 Mar 6;19(3):e0297408. doi: 10.1371/journal.pone.0297408 (PMC10917326; doi:10.1371/journal.pone.0297408)
Supplement: S1 File — (XLSX) [file pone.0297408.s001.xlsx]

## Sheet: Sayfa1
	country	year	Recycling rate of e-waste; Source: ESTAT	Real GDP per capita_Chain linked volumes (2010), euro per capita_Gross domestic product at market prices; Source: ESTAT	Energy intensity_Energy intensity of GDP in chain linked volumes (2010)_Kilograms of oil equivalent (KGOE) per thousand euro; Source: ESTAT	Population, total; Source: WDI	e-waste collected_Kilograms per capita(Waste electrical and electronic equipment (WEEE) by waste management operations; Source: ESTAT	Government composition: cabinet posts of right-wing parties in percentage of total cabinet posts	Government composition: cabinet posts of centre parties in percentage of total cabinet posts	Government composition: cabinet posts of social democratic and other left parties in percentage of total cabinet posts	Government composition: relative power position of right-wing parties in government based on their seat share in parliament, measured in percentage of the total parliamentary seat share of all governing parties	Government composition: relative power position of centre parties in government based on their seat share in parliament, measured in percentage of the total parliamentary seat share of all governing parties	Government composition: relative power position of social democratic and other left parties in government based on their seat share in parliament, measured in percentage of the total parliamentary seat share of all governing parties	Government support: parliamentary seat share of right-wing parties in government	Government support: parliamentary seat share of centre parties in government	Government support: parliamentary seat share of social democratic and other left parties in government
	country	year	EWASTE	RPCGDP	ENINT	POPUL	EWCOLL	Source: Armingeon, K., Engler, S., & Leemann, L. (2022). Comparative Political Data Set 1960-2020. Zurich: Department of Political Science, University of Zurich	Source: Armingeon, K., Engler, S., & Leemann, L. (2022). Comparative Political Data Set 1960-2020. Zurich: Department of Political Science, University of Zurich	Source: Armingeon, K., Engler, S., & Leemann, L. (2022). Comparative Political Data Set 1960-2020. Zurich: Department of Political Science, University of Zurich	Source: Armingeon, K., Engler, S., & Leemann, L. (2022). Comparative Political Data Set 1960-2020. Zurich: Department of Political Science, University of Zurich	Source: Armingeon, K., Engler, S., & Leemann, L. (2022). Comparative Political Data Set 1960-2020. Zurich: Department of Political Science, University of Zurich	Source: Armingeon, K., Engler, S., & Leemann, L. (2022). Comparative Political Data Set 1960-2020. Zurich: Department of Political Science, University of Zurich	Source: Armingeon, K., Engler, S., & Leemann, L. (2022). Comparative Political Data Set 1960-2020. Zurich: Department of Political Science, University of Zurich	Source: Armingeon, K., Engler, S., & Leemann, L. (2022). Comparative Political Data Set 1960-2020. Zurich: Department of Political Science, University of Zurich	Source: Armingeon, K., Engler, S., & Leemann, L. (2022). Comparative Political Data Set 1960-2020. Zurich: Department of Political Science, University of Zurich
code	country	year	EWASTE	RPCGDP	ENINT	POPUL	EWCOLL	gov_right1	gov_cent1	gov_left1	gov_right2	gov_cent2	gov_left2	gov_right3	gov_cent3	gov_left3
AUT	Austria	2008	46	36280	113.91	8321496	8.98	0	50	50	0	49.09	50.91	0	35.43	36.7
AUT	Austria	2009	36.1	34830	112.37	8343323	9.06	0	50	50	0	47.29	52.71	0	27.9	31.1
AUT	Austria	2010	35.7	35390	117.79	8363404	8.88	0	50	50	0	47.29	52.71	0	27.9	31.1
AUT	Austria	2011	37.1	36300	111.11	8391643	8.99	0	50	50	0	47.29	52.71	0	27.9	31.1
AUT	Austria	2012	38.2	36390	110.03	8429991	9.18	0	50	50	0	47.29	52.71	0	27.9	31.1
AUT	Austria	2013	37.6	36180	111.31	8479823	9.06	0	50	50	0	47.3	52.7	0	27.8	30.98
AUT	Austria	2014	39.1	36130	106.68	8546356	9.09	0	50	50	0	47.5	52.5	0	25.7	28.4
AUT	Austria	2015	40.7	36140	108.18	8642699	9.28	0	50	50	0	47.5	52.5	0	25.7	28.4
AUT	Austria	2016	41	36390	107.55	8736668	9.7	0	50	50	0	48.45	51.55	0	26.7	28.4
AUT	Austria	2017	50.1	36980	107.07	8797566	13.24	1.64	50.27	48.08	1.73	49.4	49.03	1.07	27.55	27.31
AUT	Austria	2018	46	37720	102.05	8840521	13.17	50	50	0	45.15	54.85	0	27.9	33.9	0
BEL	Belgium	2008	28.3	33640	191.53	10709973	8.32	45.84	33.85	20.31	40.56	39.67	19.76	27.3	26.7	13.3
BEL	Belgium	2009	30.8	32700	180.19	10796493	9.54	43.6	36.4	20	40.56	39.67	19.76	27.3	26.7	13.3
BEL	Belgium	2010	30.4	33330	188.04	10895586	9.69	40	40	20	38.83	35.03	26.14	23.65	21.5	15.51
BEL	Belgium	2011	31.9	33460	171.68	11038264	10.42	39.89	38.79	21.32	37.07	30.98	31.95	20.7	17.3	17.92
BEL	Belgium	2012	32	33490	162.35	11106932	10.49	38.46	23.08	38.46	32.34	27.03	40.63	20.7	17.3	26
BEL	Belgium	2013	31.7	33490	167.61	11159407	10.79	38.46	23.08	38.46	32.34	27.03	40.63	20.7	17.3	26
BEL	Belgium	2014	29.6	33870	155.41	11209057	10.38	44.26	25.92	29.82	35.05	34.77	30.19	21.85	21.32	19.4
BEL	Belgium	2015	33.8	34360	153.61	11274196	10.51	64.29	35.71	0	39.93	60.07	0	22.6	34	0
BEL	Belgium	2016	38.3	34620	160.96	11331422	11.27	64.29	35.71	0	39.93	60.07	0	22.6	34	0
BEL	Belgium	2017	36.7	35050	160.35	11375158	10.9	64.29	35.71	0	33.93	60.07	0	22.6	34	0
BEL	Belgium	2018	39.3	35530	157.65	11427054	12.1	65.08	34.92	0	41.53	58.47	0	22.6	32.61	0
BGR	Bulgaria	2008		5110	517.15	7492561	5.39	42.83	0	51.81	51.35	0	48.65	35.87	0	33.98
BGR	Bulgaria	2009		4970	471.49	7444443	4.49	64.62	0	29.85	72.41	0	27.59	41.47	0	19.27
BGR	Bulgaria	2010	40.8	5080	470.48	7395599	6.09	90.14	0	0	100	0	0	48.8	0	0
BGR	Bulgaria	2011	49.4	5320	493.11	7348328	5.5	88.24	0	0	100	0	0	48.8	0	0
BGR	Bulgaria	2012	62.4	5390	468.76	7305888	5.26	92.83	0	0	100	0	0	48.8	0	0
BGR	Bulgaria	2013	60.2	5390	438.49	7265115	4.84	24.4	0	13.32	37.29	0	41.62	18.41	0	20.81
BGR	Bulgaria	2014	68.3	5470	454.08	7223938	5.86	20.92	0	13.96	31.5	0	43.03	15.64	0	21.5
BGR	Bulgaria	2015	96.5	5700	458.9	7177991	8.64	94.81	0	5	90.65	0	9.35	44.6	0	4.6
BGR	Bulgaria	2016	105.2	5910	435.94	7127822	8.63	89.58	0	5.21	90.65	0	9.35	44.6	0	4.6
BGR	Bulgaria	2017	68.8	6120	439.11	7075947	7.7	73.03	0	1.33	72.76	0	0.67	36.92	0	0.33
BGR	Bulgaria	2018	66.7	6330	429.19	7025037	7.49	100	0	0	100	0	0	50.9	0	0
HRV	Croatia	2008		11550	199.64	4309705		5.39	86.5	0	6.36	93.64	0	3.2	46.89	0
HRV	Croatia	2009		10720	207.49	4305181		5.28	78.87	0	6.53	93.47	0	3.29	47	0
HRV	Croatia	2010		10610	207.97	4295427		5.16	81.75	0	6.48	93.52	0	3.26	47	0
HRV	Croatia	2011		10630	203.85	4280622	4.09	0.56	82.13	1.68	4.47	93.61	1.92	2.2	45.84	0.98
HRV	Croatia	2012		10420	196.18	4267558	3.79	22.73	0	68.18	22.16	0	77.84	11.3	0	39.7
HRV	Croatia	2013		10420	193.05	4255689	3.53	23.27	0	67.42	22.16	0	77.84	11.3	0	39.7
HRV	Croatia	2014	35.7	10430	184.58	4238389	3.66	23.81	0	64.1	22.16	0	77.84	11.3	0	39.7
HRV	Croatia	2015	58.3	10770	187.81	4203604	5.65	20.52	0	61.9	21.82	0	78.18	10.99	0	39.32
HRV	Croatia	2016	89.2	11240	183.03	4174349	9.3	21.04	52.11	3.55	22.48	72.92	4.6	9.74	31.57	2.13
HRV	Croatia	2017	81.3	11750	183.24	4124531	8.82	10.98	77.42	0	13.34	86.66	0	5.91	37.1	0
HRV	Croatia	2018	83.4	12200	174.24	4087843	10.15	4.76	85.71	0	8.17	91.83	0	3.3	37.1	0
CYP	Cyprus	2008		24680	163.24	1081568	3.05	29.03	0	51.62	38.22	0	61.78	19.6	0	35.83
CYP	Cyprus	2009	10.9	23550	161.02	1098089	2.84	25	0	58.33	32.34	0	67.66	19.6	0	41
CYP	Cyprus	2010	11.5	23400	151.73	1112617	3.15	25	0	45.78	37	0	63	19.6	0	33.56
CYP	Cyprus	2011	11.5	22900	149.33	1124837	3.2	14.79	0	43.38	21.26	0	78.74	10.88	0	33.2
CYP	Cyprus	2012	12.2	21780	145.4	1135046	2.91	0	0	33.42	0	0	100	0	0	33.9
CYP	Cyprus	2013	12.1	20400	138.79	1143866	2.65	83.33	0	3.97	84.11	0	15.89	45.08	0	5.39
CYP	Cyprus	2014	17	20250	143.51	1152297	2.69	72.99	0	0	100	0	0	40.68	0	0
CYP	Cyprus	2015	27	21050	142.44	1160987	3.5	75	0	0	100	0	0	37.5	0	0
CYP	Cyprus	2016	27.1	22310	144.77	1170189	3.16	68.67	0	0	100	0	0	33.93	0	0
CYP	Cyprus	2017	50.2	23400	140.57	1179685	5.46	66.67	0	0	100	0	0	32.1	0	0
CYP	Cyprus	2018		24430	136.56	1189262	3.81	52.69	0	0	100	0	0	32.1	0	0
CZE	Czechia	2008		15500	282.08	10384603	4.36	50	22.22	16.67	81	13	6	40.5	6.5	3
CZE	Czechia	2009		14690	277.9	10443936	5.57	17.4	7.73	5.8	28.18	4.52	2.09	14.09	2.26	1.04
CZE	Czechia	2010	22.7	15020	287.91	10474410	5.06	43.98	0	0	47.12	0	0	27.8	0	0
CZE	Czechia	2011	26	15310	271.42	10496088	5.28	88.68	0	0	100	0	0	59	0	0
CZE	Czechia	2012	27.1	15170	271.21	10510785	5.11	81.95	0	0	100	0	0	59	0	0
CZE	Czechia	2013	28.5	15160	272.62	10514272	5.16	37.11	3.2	0	52.05	0	0	30.71	0	0
CZE	Czechia	2014	29.3	15480	257.79	10525347	5.57	32.59	16.8	43.45	39.09	11.65	41.59	21.7	6.46	23.08
CZE	Czechia	2015	37.9	16290	244.84	10546059	7.04	35.29	17.65	47.06	42.34	12.61	45.05	23.5	7	25
CZE	Czechia	2016	54	16670	236.55	10566332	10.13	35.29	17.65	47.06	42.34	12.61	45.05	23.5	7	25
CZE	Czechia	2017	53.2	17490	234.66	10594438	10.07	38.66	16.73	44.61	45.34	11.96	42.7	24.31	6.64	23.7
CZE	Czechia	2018	43.6	17990	228.31	10629928	8.76	82.83	0	17.17	91.69	0	8.31	39	0	3.86
DNK	Denmark	2008		45700	84.45	5493621	14.13	100	0	0	100	0	0	36.6	0	0
DNK	Denmark	2009	39	43220	82.92	5523095	15.28	100	0	0	100	0	0	36.6	0	0
DNK	Denmark	2010	41	43840	86.61	5547683	14.95	100	0	0	100	0	0	36.6	0	0
DNK	Denmark	2011	50.1	44240	79.7	5570572	15.14	81.77	0	18.23	80.79	0	19.21	29.97	0	8.43
DNK	Denmark	2012	46.5	44170	75.88	5591572	13.63	26.09	0	73.91	22.1	0	77.9	9.7	0	34.2
DNK	Denmark	2013	37.6	44410	75.79	5614932	12.84	26.56	0	73.44	22.1	0	77.9	9.7	0	34.2
DNK	Denmark	2014	42.3	44890	71.33	5643475	12.68	32.64	0	67.36	24.99	0	75.01	9.15	0	27.56
DNK	Denmark	2015	43	45630	69.53	5683483	12.75	65.86	0	34.14	63.56	0	36.44	14.38	0	13.12
DNK	Denmark	2016	41.4	46720	68.82	5728010	12.43	100	0	0	100	0	0	20.41	0	0
DNK	Denmark	2017	38.5	47740	66.86	5764980	12.1	100	0	0	100	0	0	30.3	0	0
DNK	Denmark	2018	67.5	48450	65.87	5793636	12.29	100	0	0	100	0	0	30.3	0	0
EST	Estonia	2008		12590	346.59	1337090	4.61	78.57	0	21.43	83.33	0	16.67	49.5	0	9.9
EST	Estonia	2009	22.4	10770	323.52	1334515	3.6	90.96	0	9.04	92.97	0	7.03	49.5	0	4.18
EST	Estonia	2010	30.3	11060	416.51	1331475	4.23	100	0	0	100	0	0	49.5	0	0
EST	Estonia	2011	36.9	11890	376.49	1327439	4.98	100	0	0	100	0	0	53.94	0	0
EST	Estonia	2012	35.9	12320	347.99	1322696	4.13	100	0	0	100	0	0	55.5	0	0
EST	Estonia	2013	27.8	12540	380.11	1317997	3.53	100	0	0	100	0	0	55.5	0	0
EST	Estonia	2014	35.7	12960	345.89	1314545	4.61	67.01	0	32.99	70.62	0	29.38	38.72	0	16.01
EST	Estonia	2015	43.8	13230	295.61	1315407	5.65	65.9	0	31.01	71.12	0	28.88	40.94	0	16.48
EST	Estonia	2016	51.8	13620	351.1	1315790	6.76	64.43	0	27.38	69.26	5.13	25.62	40.44	2.85	14.9
EST	Estonia	2017	50.6	14410	328.79	1317384	6.96	33.33	33.33	33.33	25.05	48.11	26.85	13.9	26.7	14.9
EST	Estonia	2018	53.7	14970	305.1	1321977	7.57	33.33	33.33	33.33	25.05	48.11	26.85	13.9	26.7	14.9
FIN	Finland	2008	37.9	37330	183.39	5313399	10.28	50	40	10	47.62	40.48	11.9	30	25.5	7.5
FIN	Finland	2009	29.9	34150	185.74	5338871	9.97	50	40	10	47.62	40.48	11.9	30	25.5	7.5
FIN	Finland	2010	28.7	35080	196.67	5363352	9.48	50	40	10	47.62	40.48	11.9	30	25.5	7.5
FIN	Finland	2011	31	35810	184.7	5388272	9.75	45.83	21.63	32.54	45.1	21.59	33.31	28.41	13.6	20.98
FIN	Finland	2012	32.8	35140	180.27	5413971	9.78	42.11	5.26	52.63	42.86	4.76	52.38	27	3	33
FIN	Finland	2013	36.3	34660	179.03	5438972	10.65	42.11	5.26	52.63	42.86	4.76	52.38	27	3	33
FIN	Finland	2014	42.4	34390	183.37	5461512	12.09	47.38	5.59	47.03	48.07	5.34	46.59	27	3	26.5
FIN	Finland	2015	43.2	34460	174.52	5479531	11.41	55.44	27.86	16.7	57.43	25.88	16.7	33.24	15.78	8.52
FIN	Finland	2016	42.1	35330	175.9	5495303	10.96	57.14	42.86	0	60.48	39.52	0	37.5	24.5	0
FIN	Finland	2017	48.2	36380	172.77	5508214	11.87	57.87	42.13	0	60.48	39.52	0	37.5	24.5	0
FIN	Finland	2018	49.2	36740	173.93	5515525	12.09	58.82	41.18	0	60.48	39.52	0	37.5	24.5	0
FRA	France	2008		31310	136.32	64374979	4.69	75	6.25	0	93.44	6.56	0	54.1	3.8	0
FRA	France	2009	19.2	30250	134.92	64707035	6.1	82.84	5.57	0	93.44	6.56	0	54.1	3.8	0
FRA	France	2010	21.8	30690	136.39	65027505	6.69	81.14	4.57	0	94.3	5.7	0	54.1	3.3	0
FRA	France	2011	22.6	31210	130.98	65342789	7.22	95.65	0	0	100	0	0	54.1	0	0
FRA	France	2012	22.6	31160	130.55	65659814	7.19	35.54	0	62.84	37.16	0	62.84	20.1	0	32.17
FRA	France	2013	23.6	31170	130.35	65998685	7.29	0	0	100	0	0	100	0	0	53.5
FRA	France	2014	26.3	31320	124.05	66312067	7.88	0	0	100	0	0	100	0	0	51
FRA	France	2015	32.2	31540	124.64	66548272	9.28	0	0	100	0	0	100	0	0	50.2
FRA	France	2016	37.1	31770	121.1	66724104	10.82	0	0	100	0	0	100	0	0	53.13
FRA	France	2017	36.6	32360	118.47	66918020	11.1	29.16	4.42	39.65	51.53	6.5	41.98	32.34	3.95	24.57
FRA	France	2018	34.2	32800	115.83	67101930	12.16	50.5	4.95	0	87.97	12.03	0	53.4	7.3	0
DEU	Germany (until 1990 former territory of the FRG)	2008		32320	132.83	82110097	8.45	0	50	50	0	50.41	49.59	0	36.8	36.2
DEU	Germany (until 1990 former territory of the FRG)	2009	38.1	30580	131.73	81902307	10.16	5.57	53.34	41.1	5	54.24	40.76	2.67	37.08	29.75
DEU	Germany (until 1990 former territory of the FRG)	2010	37.8	31940	132.98	81776930	9.5	31.25	68.75	0	28.09	71.91	0	15	38.4	0
DEU	Germany (until 1990 former territory of the FRG)	2011	34.4	33200	121.38	80274983	8.85	31.25	68.75	0	28.09	71.91	0	15	38.4	0
DEU	Germany (until 1990 former territory of the FRG)	2012	34.8	33280	121.87	80425823	8.59	31.25	68.75	0	28.09	71.91	0	15	38.4	0
DEU	Germany (until 1990 former territory of the FRG)	2013	35.6	33330	123.91	80645605	9.03	29.97	68.49	1.54	26.94	71.49	1.57	14.38	38.85	1.26
DEU	Germany (until 1990 former territory of the FRG)	2014	36.9	33920	116.06	80982500	8.93	0	62.5	37.5	0	61.7	38.3	0	49.3	30.6
DEU	Germany (until 1990 former territory of the FRG)	2015	33.9	34130	114.95	81686611	8.84	0	62.5	37.5	0	61.7	38.3	0	49.3	30.6
DEU	Germany (until 1990 former territory of the FRG)	2016	39	34610	113.26	82348669	9.5	0	62.5	37.5	0	61.7	38.3	0	49.3	30.6
DEU	Germany (until 1990 former territory of the FRG)	2017	38.7	35410	110.79	82657002	10.13	0	64.02	35.98	0	61.7	38.3	0	49.3	30.6
DEU	Germany (until 1990 former territory of the FRG)	2018	36.9	35690	106.99	82905782	10.29	0	62.31	37.69	0	61.82	38.18	0	37.58	23.21
GRC	Greece	2008	21.6	22370	139.28	11077841	4.26	100	0	0	100	0	0	50.7	0	0
GRC	Greece	2009	29	21350	138.91	11107017	5.95	79.73	0	20.27	79.73	0	20.27	40.42	0	10.81
GRC	Greece	2010	19.4	20150	138.57	11121341	4.18	0	0	100	0	0	100	0	0	53.3
GRC	Greece	2011	19	18130	150.41	11104899	3.81	2.1	0	95.8	5.02	0	94.98	4.45	0	53.3
GRC	Greece	2012	18.6	16940	157.72	11045011	3.37	44.47	0	39.5	53.44	0	36.73	35.91	0	28.29
GRC	Greece	2013	22.1	16630	143.58	10965211	3.49	76.27	0	23.73	77.81	0	22.19	42.48	0	12.36
GRC	Greece	2014	29	16830	141.1	10892413	4.17	80	0	20	82.35	0	17.65	42	0	9
GRC	Greece	2015	32.7	16900	141.45	10820883	4.53	10.91	0	67.2	12.06	0	80.82	6.3	0	42.99
GRC	Greece	2016	34.2	16890	139.41	10775971	4.98	6.05	0	82.53	6.4	0	93.6	3.3	0	48.3
GRC	Greece	2017	32.9	17110	144.18	10754679	5.19	8.7	0	78.26	6.4	0	93.6	3.3	0	48.3
GRC	Greece	2018	35.8	17430	139.11	10732882	5.41	8.57	0	82.89	6.4	0	93.6	3.3	0	48.3
HUN	Hungary	2008	28.3	10530	257.01	10038188	4.47	6.96	0	93.04	3.24	0	96.76	1.77	0	49.2
HUN	Hungary	2009	29.5	9850	261.69	10022650	4.66	0	0	100	0	0	100	0	0	49.2
HUN	Hungary	2010	26	9980	266.42	10000023	4.05	41.62	0	40.55	59.45	0	40.55	40.49	0	19.95
HUN	Hungary	2011	25.3	10200	256.34	9971727	3.72	69.84	0	0	100	0	0	68.1	0	0
HUN	Hungary	2012	30.8	10120	246.74	9920362	4.46	74.69	0	0	100	0	0	68.1	0	0
HUN	Hungary	2013	40	10330	234.04	9893082	5.03	80.3	0	0	100	0	0	68.1	0	0
HUN	Hungary	2014	47.7	10800	223.65	9866468	5.25	69.15	0	0	100	0	0	67.24	0	0
HUN	Hungary	2015	50.7	11220	228.15	9843028	5.3	72.73	0	0	100	0	0	66.8	0	0
HUN	Hungary	2016	53.4	11500	226.06	9814023	5.97	72.73	0	0	100	0	0	66.8	0	0
HUN	Hungary	2017	51.1	12030	226.46	9787966	6.46	75.53	0	0	100	0	0	66.8	0	0
HUN	Hungary	2018	50.5	12690	215.33	9775564	7.15	76.92	0	0	100	0	0	66.18	0	0
ISL	Iceland	2008		36230	495.43	317414		50	0	50	58.13	0	41.87	39.7	0	28.6
ISL	Iceland	2009		33480	551.17	318499	3.22	4.25	0	79.61	4.94	0	30.41	3.37	0	48.8
ISL	Iceland	2010		32650	539.53	318041	5	0	0	88.86	0	0	100	0	0	53.9
ISL	Iceland	2011		33150	567.38	319014	6.05	0	0	100	0	0	100	0	0	53.9
ISL	Iceland	2012	25.9	33330	548.69	320716	7.72	0	0	100	0	0	100	0	0	53.9
ISL	Iceland	2013	23	34510	545.1	323764	7.63	33.94	27.15	38.9	30.55	30.55	38.9	18.45	18.45	20.97
ISL	Iceland	2014	34	34710	535.9	327386	10.49	55.54	44.46	0	50	50	0	30.2	30.2	0
ISL	Iceland	2015	47.2	35870	494.73	330815	11.64	50	50	0	50	50	0	30.2	30.2	0
ISL	Iceland	2016	45.6	37610	449.42	335439	13.08	50	50	0	66.46	33.54	0	32.48	17.34	0
ISL	Iceland	2017	59.9	38280	458.76	343400	15.65	93.85	3.76	2.39	94.48	2.76	2.76	48.01	1.46	1.53
ISL	Iceland	2018	24.7	39090	481.75	352721	13.89	45.45	27.27	27.27	45.68	22.84	31.47	25.4	12.7	17.5
IRL	Ireland	2008		38580	92.46	4489544	11.16	86.67	0	13.33	93.05	0	6.95	48.2	0	3.6
IRL	Ireland	2009		36270	92.95	4535375	9.88	86.28	0	13.33	93.04	0	6.96	48.13	0	3.6
IRL	Ireland	2010	30.9	36710	90.83	4560155	9.74	80	0	13.33	92.89	0	7.11	47	0	3.6
IRL	Ireland	2011	32.5	36860	82.66	4580084	8.65	17.13	54.43	28.09	17.93	54.91	27.16	8.63	37.39	18.42
IRL	Ireland	2012	36.1	36710	83.69	4599533	8.95	0	66.67	33.33	0	67.25	32.75	0	45.8	22.3
IRL	Ireland	2013	38.6	36940	79.25	4623816	9.22	0	66.67	33.33	0	67.25	32.75	0	45.8	22.3
IRL	Ireland	2014	43.1	39860	73.35	4657740	9.64	0	66.67	33.33	0	67.25	32.75	0	45.8	22.3
IRL	Ireland	2015	46.1	49110	61.83	4701957	10.34	0	66.67	33.33	0	67.25	32.75	0	45.8	22.3
IRL	Ireland	2016	49.5	49540	63.75	4755335	10.79	0	75.41	11.48	0	88.73	11.27	0	36.49	7.68
IRL	Ireland	2017	47.7	53400	57.13	4807388	10.88	0	80	0	0	100	0	0	31.6	0
IRL	Ireland	2018	53.5	57260	53.36	4867316	12.88	0	81.5	0	0	100	0	0	31.6	0
ITA	Italy	2008		28250	112.14	58826731	7.62	62.07	4.25	29.79	65.03	1.1	33.88	34.66	0.56	17.28
ITA	Italy	2009		26600	110.42	59095365	8.82	98.42	1.58	0	100	0	0	53.3	0	0
ITA	Italy	2010	27.8	26940	111.6	59277417	9.83	100	0	0	100	0	0	53.3	0	0
ITA	Italy	2011	29.8	27030	107.04	59379449	9.17	87.95	0	0	87.95	0	0	46.87	0	0
ITA	Italy	2012	27.7	26160	106.02	59539717	8.35	0	0	0	0	0	0	0	0	0
ITA	Italy	2013	26.3	25620	103.91	60233948	7.26	21.84	5.95	30.88	18.51	2.28	47.16	12.85	1.46	32
ITA	Italy	2014	27.3	25620	98.21	60789140	5.17	7.03	23.82	62.12	8.05	8.44	83.51	4.57	4.79	47.27
ITA	Italy	2015	32.1	25860	101.22	60730582	5.67	0.58	24.54	68.99	0.75	8.8	90.45	0.42	4.6	47.3
ITA	Italy	2016		26240	99.21	60627498	5.96	0	20.12	73.5	0	8.81	91.19	0	4.57	47.34
ITA	Italy	2017		26730	100.9	60536709	6.3	0	18.8	70.67	0	7.85	92.15	0	4.1	48.1
ITA	Italy	2018		27030	98.67	60421760	6.97	15.43	31.22	30.48	58.63	38.12	38.12	32.48	1.7	19.9
LVA	Latvia	2008		10050	223.75	2177322	2.99	52.63	47.37	0	52.54	47.46	0	31	28	0
LVA	Latvia	2009		8770	254.73	2141669	2.32	69.36	30.64	0	69.19	30.81	0	45.55	19.92	0
LVA	Latvia	2010	14.5	8550	272.1	2097555	2.04	58.4	33.42	0	62.36	37.64	0	32.25	18.66	0
LVA	Latvia	2011	19.9	8940	249.59	2059709	2.26	65.13	34.87	0	67.45	32.55	0	37.28	17.9	0
LVA	Latvia	2012	26.5	9680	242.65	2034319	2.31	100	0	0	100	0	0	56	0	0
LVA	Latvia	2013	27.8	9980	234.28	2012647	2.4	100	0	0	100	0	0	56	0	0
LVA	Latvia	2014	26.4	10260	228.84	1993782	2.47	77.04	22.96	0	78.4	21.6	0	48.78	13.5	0
LVA	Latvia	2015	23.1	10750	217.92	1977527	2.47	63.85	36.15	0	65.57	34.43	0	40	21	0
LVA	Latvia	2016	23.2	11110	216.21	1959537	2.47	57.64	42.36	0	65.57	34.43	0	40	21	0
LVA	Latvia	2017	40.6	11590	213.93	1942248	4.81	57.26	42.74	0	65.57	34.43	0	40	21	0
LVA	Latvia	2018	43.3	12140	206.59	1927174	5.22	60.8	39.2	0	65.57	34.43	0	40	21	0
LTU	Lithuania	2008	15.2	10130	300.11	3198231	3.69	14.52	10.79	74.69	23.97	13.08	62.95	12.92	7.14	33.91
LTU	Lithuania	2009	10.5	8720	321.82	3162916	2.21	96.75	0	0	100	0	0	56.8	0	0
LTU	Lithuania	2010	16.6	9050	257.57	3097282	2.88	93.33	0	0	100	0	0	56.8	0	0
LTU	Lithuania	2011	28.2	9820	251.84	3028115	3.91	93.33	0	0	100	0	0	56.8	0	0
LTU	Lithuania	2012	41.1	10330	244.22	2987773	4.77	88.96	0.36	4.37	95.24	0.52	4.24	54.12	0.31	2.56
LTU	Lithuania	2013	43.8	10810	222.21	2957689	5.46	13.33	6.67	80	12.94	9.45	77.61	7.8	5.7	46.8
LTU	Lithuania	2014	64.6	11290	213.65	2932367	7.57	13.33	4.88	81.79	13.56	6.91	79.53	8.01	4.17	47.07
LTU	Lithuania	2015	45.9	11620	215.01	2904910	5.6	13.33	0	86.67	15.25	0	84.75	8.6	0	47.8
LTU	Lithuania	2016	38.9	12070	217.19	2868231	4.54	12.64	0	87.36	14.46	0	85.54	8.15	0	48.01
LTU	Lithuania	2017	35.1	12760	217.97	2828403	4.7	0	0	100	0	0	100	0	0	51.02
LTU	Lithuania	2018	36.4	13400	214.01	2801543	5.08	0	0	100	0	0	100	0	0	48.9
LUX	Luxembourg	2008	36.6	86330	109.83	488650	8.68	0	60	40	0	63.19	36.81	0	40	23.3
LUX	Luxembourg	2009	38	82020	106.9	497783	9.68	0	60	40	0	64.71	35.29	0	41.46	22.59
LUX	Luxembourg	2010	33	83550	109.52	506953	9.51	0	60	40	0	66.62	33.38	0	43.3	21.7
LUX	Luxembourg	2011	30.6	82490	106.65	518347	9.62	0	60	40	0	66.62	33.38	0	43.3	21.7
LUX	Luxembourg	2012	27.6	81940	102.42	530946	9.44	0	60	40	0	66.62	33.38	0	43.3	21.7
LUX	Luxembourg	2013	29.3	82400	96.59	543360	9.53	2.98	55.4	41.62	3.12	61.51	35.38	1.66	39.98	22.47
LUX	Luxembourg	2014	35.4	82590	91.56	556319	9.92	38.89	0	61.11	40.64	0	59.36	21.7	0	31.7
LUX	Luxembourg	2015	42.5	82820	88.59	569604	10.36	38.89	0	61.11	40.64	0	59.36	21.7	0	31.7
LUX	Luxembourg	2016	45.6	84750	84.63	582014	10.64	38.89	0	61.11	40.64	0	59.36	21.7	0	31.7
LUX	Luxembourg	2017	45.5	84020	86.31	596336	10.17	38.89	0	61.11	40.64	0	59.36	27.7	0	31.7
LUX	Luxembourg	2018	44.1	84040	88.02	607950	9.98	38.62	0	61.38	40.64	0	59.36	21.57	0	31.69
MLT	Malta	2008		15960	289.13	409379	0.42	0	100	0	0	100	0	0	51.71	0
MLT	Malta	2009	12.1	15660	313.9	412477	2.89	0	100	0	0	100	0	0	50.72	0
MLT	Malta	2010	13.1	16440	350.33	414508	3.7	0	100	0	0	100	0	0	50.72	0
MLT	Malta	2011	9.7	16450	331.63	416268	3.76	0	100	0	0	100	0	0	50.72	0
MLT	Malta	2012	9.9	16970	303.85	420028	3.59	0	100	0	0	100	0	0	50.72	0
MLT	Malta	2013	11	17650	275.11	425967	4	0	19.45	80.55	0	19.45	80.55	0	9.87	45.51
MLT	Malta	2014	11.5	18610	261.39	434558	3.85	0	0	100	0	0	100	0	0	56.5
MLT	Malta	2015	13.1	19920	258.64	445053	4.46	0	0	100	0	0	100	0	0	56.5
MLT	Malta	2016	15.9	20130	269.36	455356	5.37	0	0	100	0	0	100	0	0	56.5
MLT	Malta	2017	20.8	21720	290.48	467999	6.31	0	0	100	0	0	100	0	0	55.77
MLT	Malta	2018		22260	282.7	484630	6.55	0	0	100	0	0	100	0	0	55.2
NLD	Netherlands	2008	22.5	39810	150.52	16445593	6.28	0	62.5	37.5	0	58.72	41.28	0	31.3	22
NLD	Netherlands	2009	22	38160	150.91	16530388	6.56	0	62.5	37.5	0	58.72	41.28	0	31.3	22
NLD	Netherlands	2010	27.8	38470	156.47	16615394	7.71	10.82	84.04	5.14	12.91	81.43	5.65	4.48	27.56	3.01
NLD	Netherlands	2011	33	38880	147.09	16693074	7.92	50	50	0	59.65	40.35	0	20.7	14	0
NLD	Netherlands	2012	33.2	38340	147	16754962	7.38	50.6	42.21	7.19	58.45	34.06	7.49	21.73	11.82	3.94
NLD	Netherlands	2013	31.3	38180	143.77	16804432	6.99	53.85	0	46.15	51.9	0	48.1	27.3	0	25.3
NLD	Netherlands	2014	38.1	38580	135.13	16865008	8.41	53.85	0	46.15	51.9	0	48.1	27.3	0	25.3
NLD	Netherlands	2015	39.3	39170	134.23	16939923	8.57	53.85	0	46.15	51.9	0	48.1	27.3	0	25.3
NLD	Netherlands	2016	40.4	39810	132.82	17030314	9.08	53.85	0	46.15	51.9	0	48.1	27.3	0	25.3
NLD	Netherlands	2017	43.3	40730	129.92	17131296	9.97	47.97	11.47	40.56	50.34	10.39	38.27	26.33	5.27	20.66
NLD	Netherlands	2018	41	41450	124.27	17231624	10.7	37.5	62.5	0	43.39	56.61	0	22	28.7	0
NOR	Norway	2008	35.4	68610	101.66	4768212	23.83	0	21.05	78.95	0	12.62	87.38	0	6.5	45
NOR	Norway	2009	46.9	66580	101.62	4828726	23.89	0	20.84	79.16	0	12.65	87.35	0	6.5	44.88
NOR	Norway	2010	45.3	66220	105.93	4889252	22.04	0	20	80	0	12.77	87.23	0	6.5	44.4
NOR	Norway	2011	48.4	66010	90.3	4953088	22.17	0	20	80	0	12.77	87.23	0	6.5	44.4
NOR	Norway	2012	46.4	66900	97.34	5018573	20.9	0	20	80	0	12.77	87.23	0	6.5	44.4
NOR	Norway	2013	46.5	66780	101.23	5079623	20.66	21.1	15.78	63.12	21.1	10.08	68.83	9.62	5.13	35.03
NOR	Norway	2014	47.5	67340	86.58	5137232	20.87	100	0	0	100	0	0	45.6	0	0
NOR	Norway	2015	50.4	67960	87.09	5188607	20.35	100	0	0	100	0	0	45.6	0	0
NOR	Norway	2016	49.3	68090	82.59	5234519	19.6	100	0	0	100	0	0	45.6	0	0
NOR	Norway	2017	49.3	69130	85.39	5276968	18.73	100	0	0	100	0	0	44.68	0	0
NOR	Norway	2018	43.9	69440	85.6	5311916	18.16	100	0	0	100	0	0	51.68	0	0
POL	Poland	2008		8910	290.29	38125759	1.48	52.63	0	15.79	87.14	0	12.86	45.4	0	6.7
POL	Poland	2009	13.9	9070	270.68	38151603	2.8	60.36	0	15.79	87.14	0	12.86	45.4	0	6.7
POL	Poland	2010	17.7	9400	281.12	38042794	2.95	52.63	0	15.79	87.14	0	12.86	45.4	0	6.7
POL	Poland	2011	23.9	9850	268.4	38063255	3.77	53.35	0	15.75	87.25	0	12.75	45.35	0	6.63
POL	Poland	2012	30.4	9980	254.75	38063164	4.61	60	0	15	88.06	0	11.94	45	0	6.1
POL	Poland	2013	28.1	10100	253.71	38040196	4.51	59	0	15.08	88.06	0	11.94	45	0	6.1
POL	Poland	2014	27.4	10440	236.3	38011735	4.55	56.5	0	15.79	87.57	0	12.43	44.72	0	6.35
POL	Poland	2015	33.1	10890	229.3	37986412	5.24	55.64	0	13.8	88	0	12	44.89	0	6.12
POL	Poland	2016	38.9	11240	233.2	37970087	6.13	75.55	0	0	100	0	0	51.1	0	0
POL	Poland	2017	36.1	11790	232.89	37974826	6.49	77.27	0	0	100	0	0	51.12	0	0
POL	Poland	2018	39.1	12420	231.02	37974750	6.73	69.73	0	0	100	0	0	51.5	0	0
PRT	Portugal	2008	21.8	17260	143.32	10558177	3.91	0	0	58.36	0	0	100	0	0	52.6
PRT	Portugal	2009	24	16710	145.31	10568247	4.23	0	0	58.82	0	0	100	0	0	50.69
PRT	Portugal	2010	22.8	16990	138.31	10573100	4.41	0	0	58.82	0	0	100	0	0	42.2
PRT	Portugal	2011	30.5	16720	137.79	10557560	5.62	35.43	0	27.56	53.15	0	46.85	30.5	0	19.77
PRT	Portugal	2012	24.9	16110	135.57	10514844	4.16	66.67	0	0	100	0	0	57.39	0	0
PRT	Portugal	2013	32.3	16050	137.28	10457295	4.79	73.26	0	0	100	0	0	57.39	0	0
PRT	Portugal	2014	38.2	16260	137.86	10401062	5.81	79.21	0	0	100	0	0	57.39	0	0
PRT	Portugal	2015	42.7	16620	140.71	10358076	6.22	66.77	0	6.03	100	0	0	54.6	0	0
PRT	Portugal	2016	45.8	17010	138.23	10325452	6.75	0	0	57.13	100	0	0	37.3	0	0
PRT	Portugal	2017	43.5	17650	139.8	10300300	6.8	0	0	55.56	0	0	100	0	0	37.3
PRT	Portugal	2018		18190	132.77	10283822	7.17	0	0	58.77	0	0	100	0	0	37.3
ROU	Romania	2008		6730	287.21	20537875	1.06	75.68	17.16	1.3	71.35	27.32	1.34	17.38	6.42	0.9
ROU	Romania	2009	17	6410	266.59	20367487	1.9	57.24	0.58	35.62	63.04	0.4	36.56	34.4	0.16	24.61
ROU	Romania	2010	12	6200	279.12	20246871	1.3	52.46	23.53	1.93	81.62	15.31	3.07	35.29	6.6	1.48
ROU	Romania	2011	10.3	6350	279.68	20147528	1.04	61.95	23.16	5.79	76.97	13.69	9.34	37.1	6.6	4.5
ROU	Romania	2012	14.5	6500	268.24	20058035	1.15	39.95	8.85	34.35	50.52	6.3	43.19	25.79	3.14	23.2
ROU	Romania	2013	21	6770	235.68	19983693	1.66	40	4	53.14	38.06	5.07	56.87	25.5	3.4	38.1
ROU	Romania	2014	21.3	7040	225.73	19908979	1.62	5.71	10.14	64.7	6.15	14.03	79.81	4.08	7.24	41.85
ROU	Romania	2015	22.5	7290	221	19815616	2.06	7.99	7.99	63.69	6.71	5.36	75.6	3.51	2.81	39.54
ROU	Romania	2016	25	7670	210.47	19702267	2.37	0	0	0	0	0	0	0	0	0
ROU	Romania	2017		8280	206.81	19588715	2.54	14.54	0	81.07	10.12	0	89.06	5.29	0	46.42
ROU	Romania	2018		8700	198.24	19473970	3.28	14.45	0	79.05	8.95	0	91.05	4.6	0	46.8
SVK	Slovakia	2008	31.8	12610	267.96	5379233	3.6	31.25	0	68.75	41.18	0	58.82	23.33	0	33.33
SVK	Slovakia	2009	34.2	11890	259.02	5386406	4.12	29.09	0	70.91	41.18	0	58.82	23.33	0	33.33
SVK	Slovakia	2010	34.9	12610	258.59	5391428	4.07	35.45	25.72	38.84	43.3	26.24	30.46	23.65	13.82	17.26
SVK	Slovakia	2011	39.6	13020	244.6	5398384	4.37	46.05	53.95	0	45.58	54.42	0	24	28.66	0
SVK	Slovakia	2012	42.6	13180	232.29	5407579	4.19	10.27	15.41	74.32	11.71	13.98	74.32	6.16	7.36	41.1
SVK	Slovakia	2013	41.7	13250	233.64	5413393	4.17	0	0	100	0	0	100	0	0	55.3
SVK	Slovakia	2014	44.1	13600	213.88	5418649	4.19	0	0	100	0	0	100	0	0	55.3
SVK	Slovakia	2015	40.3	14300	209.82	5423801	4.31	0	0	100	0	0	100	0	0	55.3
SVK	Slovakia	2016	50.3	14550	206.87	5430798	5.2	28.11	2.93	68.96	46.39	6.67	46.95	25.37	3.65	25.8
SVK	Slovakia	2017	46.5	14960	211.97	5439232	5.48	40	0	60	59.78	8.59	31.63	32.7	4.7	17.3
SVK	Slovakia	2018	45.8	15510	201.83	5446771	5.85	40	0	60	59.78	8.59	31.63	32.7	4.7	17.3
SVN	Slovenia	2008		19190	208.29	2021316	3.42	50.55	15.67	33.78	55.7	16.32	27.97	30.34	8.88	15.31
SVN	Slovenia	2009	17.6	17570	197.76	2039669	4.01	31.58	0	68.42	28.06	0	71.94	15.6	0	40
SVN	Slovenia	2010	22	17750	200	2048583	4.23	31.58	0	68.42	28.06	0	71.94	15.6	0	40
SVN	Slovenia	2011	26.4	17870	198.36	2052843	4.55	20.67	0	79.33	20.54	0	79.46	10.83	0	40
SVN	Slovenia	2012	26.9	17360	196.45	2057159	4.58	48.47	13.7	37.55	61.9	7.05	31.05	34.28	3.92	16.31
SVN	Slovenia	2013	16.7	17160	193.65	2059953	4.15	27.66	3.65	68.89	25	1.89	73.12	13.06	0.94	39.58
SVN	Slovenia	2014	27.5	17620	182.03	2061980	4.7	40.1	0	59.9	34.31	0	65.69	19.13	0	35.7
SVN	Slovenia	2015	47.7	17990	176.8	2063531	5.1	58.82	0	41.18	69.2	0	30.8	40	0	17.8
SVN	Slovenia	2016	39.3	18550	178.35	2065042	6.74	58.82	0	41.18	69.2	0	30.8	40	0	17.8
SVN	Slovenia	2017	32.5	19440	175.74	2066388	6.12	58.82	0	41.18	69.2	0	30.8	40	0	17.8
SVN	Slovenia	2018	33.6	20240	168.53	2073894	6.48	53.51	8.86	37.63	58.88	9.08	32.04	32.98	4.34	17.47
ESP	Spain	2008		24200	135.19	45954106	6.44	0	0	100	0	0	100	0	0	47.91
ESP	Spain	2009	12.6	23100	129.76	46362946	2.96	0	0	100	0	0	100	0	0	48.28
ESP	Spain	2010	14.7	23040	129.15	46576897	3.39	0	0	98.75	0	0	100	0	0	48.28
ESP	Spain	2011	16.7	22770	129.81	46742697	3.29	0	3.56	90.41	0	3.56	96.44	0	1.89	46.56
ESP	Spain	2012	19	22080	133.14	46773055	3.38	0	100	0	0	100	0	0	53.14	0
ESP	Spain	2013	26.1	21840	125.74	46620045	4.49	0	100	0	0	100	0	0	53.14	0
ESP	Spain	2014	26.2	22210	122.2	46480882	3.98	0	100	0	0	100	0	0	53.14	0
ESP	Spain	2015	35.6	23080	121.72	46444832	4.97	0	100	0	0	100	0	0	35.1	0
ESP	Spain	2016	37.4	23760	119.08	46484062	5.38	0	100	0	0	100	0	0	35.61	0
ESP	Spain	2017	41	24430	120.66	46593236	6.16	0	100	0	0	100	0	0	38.3	0
ESP	Spain	2018	43	24880	118.06	46797754	6.85	0	43.01	56.99	0	43.01	56.99	0	16.47	13.85
SWE	Sweden	2008	62.4	40100	139.69	9219637	16.28	68.18	31.82	0	70.2	29.8	0	35.8	15.2	0
SWE	Sweden	2009	52.2	38030	132.72	9298515	16.53	68.18	31.82	0	70.2	29.8	0	35.8	15.2	0
SWE	Sweden	2010	55.3	39950	139.89	9378126	17.21	68.93	31.07	0	71.78	28.22	0	36.31	14.3	0
SWE	Sweden	2011	64.9	40920	135.96	9449213	18.69	70.83	29.17	0	75.81	24.19	0	37.6	12	0
SWE	Sweden	2012	62.6	40380	136.34	9519374	17.71	70.83	29.17	0	75.81	24.19	0	37.6	12	0
SWE	Sweden	2013	64.9	40510	132.45	9600379	18.39	70.83	29.17	0	75.81	24.19	0	37.6	12	0
SWE	Sweden	2014	52.7	41180	127.87	9696110	14.94	53.76	22.13	24.11	57.53	18.36	24.11	28.53	9.11	9.55
SWE	Sweden	2015	51.6	42580	117.13	9799186	14.69	0	0	100	0	0	100	0	0	39.6
SWE	Sweden	2016	55.4	42920	120.02	9923085	16.45	0	0	100	0	0	100	0	0	39.6
SWE	Sweden	2017	47	43430	120.58	10057698	14.06	0	0	100	0	0	100	0	0	39.6
SWE	Sweden	2018	45.4	43760	118.73	10175214	14.19	0	0	100	0	0	100	0	0	39.6
GBR	United Kingdom	2008		30940	116.95	61806995	7.25	0	0	100	0	0	100	0	0	55
GBR	United Kingdom	2009		29460	113.03	62276270	7.57	0	0	100	0	0	100	0	0	55
GBR	United Kingdom	2010	26.9	29830	115.26	62766365	7.64	62.19	0	37.81	62.19	0	37.81	34.77	0	20.79
GBR	United Kingdom	2011	23.9	29960	105.95	63258810	8.18	100	0	0	100	0	0	55.9	0	0
GBR	United Kingdom	2012	22.5	30190	106.39	63700215	7.91	100	0	0	100	0	0	55.9	0	0
GBR	United Kingdom	2013	22.8	30660	102.44	64128273	7.68	100	0	0	100	0	0	55.9	0	0
GBR	United Kingdom	2014	29.6	31290	94.16	64602298	8.08	100	0	0	100	0	0	55.9	0	0
GBR	United Kingdom	2015	36.6	31780	93.56	65116219	10.18	100	0	0	100	0	0	52.64	0	0
GBR	United Kingdom	2016	49.8	32060	90.8	65611593	14.8	100	0	0	100	0	0	50.81	0	0
GBR	United Kingdom	2017	42.2	32430	88.13	66058859	13.18	100	0	0	100	0	0	49.64	0	0
GBR	United Kingdom	2018	67	32640	86.92	66460344	12.28	100	0	0	100	0	0	48.8	0	0
